# Supplementary material for: Individual Evaluation of the Common Extensor Tendon and Lateral Collateral Ligament Improves the Severity Diagnostic Accuracy of Magnetic Resonance Imaging for Lateral Epicondylitis
Source: Diagnostics (Basel). 2022 Aug 2;12(8):1871. doi: 10.3390/diagnostics12081871 (PMC9406652; doi:10.3390/diagnostics12081871)
Supplement: Supplementary file 1 [file diagnostics-12-01871-s001.zip › TableS1.xlsx]

## Sheet: S1
	Healthy group		CET (%)							0
			0	1	2	3	4	SUM
	LCL (%)	0	20	3.33333	3.33333	0	0	26.6667		0<, <10
		1	23.3333	20	6.66667	0	0	50
		2	10	3.33333	3.33333	0	0	16.6667		10<, <20
		3	0	0	0	3.33333	0	3.33333
		4	0	0	0	3.33333	0	3.33333		20<, <30
		SUM	53.3333	26.6667	13.3333	6.66667	0	100
										30<
	Mild group		CET (%)
			0	1	2	3	4	SUM
	LCL (%)	0	0	0	2.43902	2.43902	0	4.87805
		1	4.87805	9.7561	2.43902	7.31707	0	24.3902
		2	0	2.43902	21.9512	14.6341	0	39.0244
		3	2.43902	4.87805	4.87805	17.0732	2.43902	31.7073
		4	0	0	0	0	0	0
		SUM	7.31707	17.0732	31.7073	41.4634	2.43902	100
	Severe group		CET (%)
			0	1	2	3	4	SUM
	LCL (%)	0	0	0	0	0	0	0
		1	0	0	1.69492	8.47458	1.69492	11.8644
		2	1.69492	0	1.69492	15.2542	0	18.6441
		3	0	0	1.69492	45.7627	5.08475	52.5424
		4	0	0	0	3.38983	13.5593	16.9492
		SUM	1.69492	0	5.08475	72.8814	20.339	100
	CET: common extensor tendon, LCL: lateral collateral ligament
